# Supplementary material for: Mitogen-Activated Protein Kinase Cascade MKK7-MPK6 Plays Important Roles in Plant Development and Regulates Shoot Branching by Phosphorylating PIN1 in Arabidopsis
Source: PLoS Biol. 2016 Sep 12;14(9):e1002550. doi: 10.1371/journal.pbio.1002550 (PMC5019414; doi:10.1371/journal.pbio.1002550)
Supplement: S1 Data — (XLSX) [file pbio.1002550.s001.xlsx]

## Sheet: Fig 2D and 2E
Fig 2D.gravitropic curvatures (° )
2hrs						4hrs						8hrs						12hrs						24hrs
Col-0	bud1	mpk3	mpk3bud1	mpk6	mpk6bud1	Col-0	bud1	mpk3	mpk3bud1	mpk6	mpk6bud1	Col-0	bud1	mpk3	mpk3bud1	mpk6	mpk6bud1	Col-0	bud1	mpk3	mpk3bud1	mpk6	mpk6bud1	Col-0	bud1	mpk3	mpk3bud1	mpk6	mpk6bud1
21.365	22.62	15.709	27.986	10.587	15.255	19.799	31.673	20.947	35.838	27.474	20.136	22.249	42.879	27.35	49.829	34.968	20.376	35.538	67.249	39.916	51.072	53.973	46.848	51.34	79.846	49.268	85.373	49.748	44.11
23.875	21.309	19.983	30.51	18.529	16.361	19.654	26.061	17.246	31.917	21.501	19.751	16.557	42.51	23.051	51.116	32.471	22.38	41.748	59.744	38.504	53.102	48.613	38.565	43.781	83.346	49.844	66.038	53.726	36.027
17.488	26.03	21.501	31.646	19.942	20.225	21.541	31.866	17.93	31.261	17.65	23.704	35.362	42.614	26.966	48.953	30.466	24.444	40.314	50.906	43.531	52.549	45.785	45.558	49.086	72.43	41.878	65.925	52.21	50.194
17.987	28.926	16.699	25.945	19.894	16.917	23.749	26.338	17.443	32.276	20.376	26.565	25.942	39.987	24.305	50.906	28.072	25.017	43.919	52.595	37.875	61.783	40.402	43.452	42.634	80.362	42.089	83.48	48.814	57.031
15.956	20.695	15.379	32.276	22.38	12.498	17.103	26.596	19.026	30.675	21.038	18.806	29.54	40.236	25.71	46.469	31.608	25.782	35.096	64.654	44.37	53.13	40.566	45.183	50.873	66.615	42.194	75.677	48.414	60.945
24.083	25.006	17.026	25.243	19.29	14.409	25.017	31.759	17.787	36.529	17.479	24.567	22.306	45	21.801	47.726	32.848	25.942	32.673	68.199	39.571	65.925	48.576	43.025	44.384	64.799	43.877	71.917	45.909	63.435
23.261	21.869	17.629	21.669	11.31	13.234	23.139	29.982	20.175	39.078	26.565	25.56	26.565	37.694	24.228	46.376	38.367	26.565	39.401	50.906	41.285	53.746	45.744	43.493	39.931	64.179	49.358	64.912	41.906	47.109
15.745	24.175	18.888	32.955	24.874	22.249	18.903	26.765	17.618	34.592	27.046	17.879	28.545	37.117	25.769	52.921	29.358	28.072	42.797	43.958	39.806	56.524	48.145	43.315	45.454	78.206	47.564	72.897	50.194	36.027
16.238	20.323	18.856	33.465	18.265	24.274	17.879	29.249	16.431	35.36	21.038	23.625	17.103	50.722	22.751	53.13	32.829	28.072	35.789	45	43.452	54.246	44.639	45	35.657	81.027	39.472	82.569	45.313	46.736
21.247	24.717	14.89	26.565	7.734	19.44	24.624	27.945	18.8	38.683	19.855	25.821	17.879	36.87	26.565	48.366	32.471	29.745	38.66	52.462	40.236	76.504	45	37.117	46.284	83.418	48.594	84.994	45	46.685
23.975	25.856	21.801	32.005	13.81	18.925	25.866	24.989	16.699	33.69	25.769	19.325	29.745	53.715	25.017	56.31	28.496	30.964	40.03	46.219	34.756	66.644	41.906	44.373	45.817	62.261	40.03	75.964	51.499	34.404
21.814	24.481	19.876	24.228	18.869	18.193	19.915	28.367	21.365	29.249	23.429	28.072	17.634	44.36	24.567	51.34	35.279	33.69	38.66	62.526	41.553	59.589	41.309	41.532	51.633	76.866	40.365	85.842	37.339	39.997
21.251	27.759	16.509	33.72	15.604	21.672	16.879	32.005	17.252	30.468	23.309	26.565	33.69	44.029	25.278	47.862	32.811	33.69	36.027	46.975	38.047	64.747	51.546	40.601	49.09	70.76	48.918	68.499	35.375	54.985
17.451	25.868	19.29	29.89	8.683	28.595	23.648	23.839	22.329	38.66	23.232	19.281	19.983	54.077	22.951	53.436	41.186	34.16	33.69	53.616	36.327	71.966	50.964	41.082	41.326	61.783	49.686	78.366	39.963	59.651
18.435	33.69	19.426	31.43	16.056	17.925	22.089	32.825	16.504	32.276	18.97	19.799	24.305	45	29.002	51.116	36.637	34.216	34.875	68.199	40.711	55.008	45	44.215	48.879	65.925	47.564	84.576	49.411	43.469
20.7	27.435	16.928	29.803	21.235	22.38	23.61	32.336	20.556	30.221	19.231	23.806	34.992	47.121	23.356	56.768	33.247	34.824	34.16	67.751	39.668	51.147	44.281	43.531	40.101	72.582	40.764	71.807	37.735	35.417
18.916	23.227	17.133	32.471	23.532	19.47	18.31	27.255	22.109	36.87	18.435	26.565	20.556	45	26.03	57.265	35.48	36.529	34.282	66.801	41.1	72.897	50.964	37.875	44.785	74.476	39.289	86.82	53.973	60.396
15.999	31.43	20.854	25.71	14.5	19.08	18.435	31.774	17.613	31.759	22.272	18.435	21.801	52.961	30.069	46.332	37.015	38.234	38.408	51.009	38.811	56.31	43.112	45.807	37.061	85.21	50.051	85.753	41.734	60.711
19.468	30.92	20.225	28.301	14.514	18.295	18.435	28.726	21.761	31.751	25.602	23.799	25.201	46.848	24.572	50.826	31.263	43.523	38.66	55.008	35.395	57.848	43.636	36.327	45.807	81.723	51.582	85.167	42.464	46.081
16.591	23.962	16.456	22.479	17.745	24.486	19.063	26.01	21.448	39.401	26.252	18.435	27.897	48.013	22.068	49.185	32.875	46.848	37.185	59.036	40.135	68.552	46.637	45.591	41.186	74.632	48.18	84.806	41.309	50.226
Fig 2E. lateral root number
Col-0	bud1	mpk3	mpk3bud1	mpk6	mpk6bud1
25	14	27	17	30	26
25	13	27	17	29	25
24	13	24	16	27	24
23	13	23	15	25	24
21	12	22	14	25	23
20	12	22	14	23	22
20	12	22	13	22	21
19	12	22	13	22	18
19	12	21	13	21	17
18	11	21	13	21	16
18	11	20	12	21	16
18	11	20	12	20	16
17	10	18	10	19	15
17	10	18	10	18	14
17	10	17	10	18	13
16	9	17	10	17	13
16	9	16	9	16	13
15	9	15	9	15	12
12	9	15	9	14	11

## Sheet: Fig 3B
Fig 3. branch number
Col-0	bud1	mpk3	mpk3bud1	mpk6	mpk6bud1
11	31	7	31	14	9
11	23	5	30	8	9
9	28	5	35	8	9
14	22	8	37	9	6
11	23	7	22	12	10
12	23	9	59	9	11
8	30	7	25	13	10
11	19	8	45	13	13
11	21	7	27	12	14
11	27	10	29	9	13
11	18	9	34	9	10
8	29	5	21	11	14
12	30	9	41	11	16
7	29	9	25	8	12
9	24	11	24	10	13

## Sheet: Fig 4B, 4C，and 4D
Fig 4B. hypocotyl length (cm)
20 ºC							29 ºC
Col-0	bud1	mpk3	mpk3bud1	mpk6	mpk6bud1		Col-0	bud1	mpk3	mpk3bud1	mpk6	mpk6bud1
0.209	0.178	0.174	0.111	0.194	0.154		0.572	0.279	0.634	0.315	0.624	0.604
0.214	0.178	0.185	0.119	0.205	0.167		0.594	0.282	0.642	0.316	0.629	0.609
0.224	0.181	0.187	0.124	0.205	0.167		0.599	0.288	0.657	0.319	0.632	0.64
0.228	0.182	0.188	0.15	0.207	0.172		0.605	0.291	0.68	0.332	0.644	0.64
0.23	0.183	0.189	0.155	0.207	0.177		0.633	0.291	0.688	0.336	0.651	0.661
0.231	0.184	0.193	0.163	0.207	0.179		0.64	0.292	0.722	0.341	0.656	0.665
0.232	0.185	0.204	0.176	0.212	0.183		0.711	0.292	0.722	0.346	0.663	0.684
0.24	0.189	0.206	0.176	0.212	0.19		0.728	0.295	0.728	0.347	0.666	0.696
0.241	0.189	0.209	0.177	0.213	0.19		0.734	0.296	0.768	0.347	0.682	0.72
0.242	0.19	0.213	0.177	0.216	0.193		0.738	0.296	0.776	0.347	0.691	0.721
0.247	0.19	0.215	0.182	0.217	0.197		0.747	0.3	0.787	0.352	0.707	0.731
0.248	0.191	0.223	0.182	0.219	0.198		0.748	0.31	0.799	0.356	0.721	0.733
0.249	0.193	0.229	0.184	0.223	0.198		0.751	0.311	0.8	0.359	0.723	0.743
0.254	0.194	0.231	0.186	0.232	0.198		0.755	0.315	0.823	0.359	0.746	0.744
0.256	0.195	0.232	0.189	0.233	0.199		0.759	0.317	0.838	0.362	0.782	0.745
0.258	0.197	0.234	0.199	0.236	0.201		0.761	0.32	0.841	0.362	0.782	0.754
0.265	0.197	0.234	0.206	0.239	0.201		0.785	0.325	0.845	0.375	0.79	0.765
0.271	0.197	0.237	0.211	0.248	0.203		0.785	0.325	0.882	0.377	0.795	0.799
0.272	0.201	0.243	0.213	0.251	0.21		0.789	0.334	0.884	0.379	0.8	0.801
0.272	0.202	0.244	0.222	0.26	0.212		0.793	0.336	0.897	0.386	0.805	0.822
Fig 4C. polar auxin transport assays of seedlings (cpm)
Col-0	bud1	mpk3	mpk3bud1	mpk6	mpk6bud1
1326	655	810	663	1244	1088
1327	572	1056	454	1283	1420
1503	706	1320	779	1122	829
Fig 4D. polar auxin transport assays of inflorescence stems(cpm)
Col-0	bud1	mpk3	mpk3bud1	mpk6	mpk6bud1
801	70	761	164	1268	657
491	56	1181	449	920	446
599	309	815	70	893	801
875	74	983	66	1184	815
675	47	711	65	719	1247
577	388	1063	406	692	946
700	130	687	113	785	368
515	172	666	266	879	747
920	179	777	57	709	640
456	417	1016	173	574	455

## Sheet: Fig 7B and 7I
Fig 7B. branch number
Col-0	bud1	35S::PIN1-GFP	35S::PIN1-GFPS337A	35S::PIN1-GFPS337D
11	32	18	16	43
14	22	9	17	36
12	31	15	23	50
6	30	18	10	32
6	33	9	8	37
12	56	6	6	41
8	30	5	10	27
6	25	13	15	28
8	30	14	7	30
13	29	6	6	26
21	33	9	8	23
13	20	8	14	31
16	43	5	8	37
15	20	9	13	39
6	42	10	6	41
8	22	10	7	25
5	25	6	4	29
6	23		9	28
9	25		16	33
5	22		12	30
			15
			13
Fig 7I. branch number
Col-0	bud1	35S::PIN1-GFPS337A/bud1
60	194	48
71	105	80
75	108	48
64	190	76
80	104	79
68	140	78
52	166	76
52	80	80
58	78	42
74	186	69
73	88	42
59	100	56
66	98	42
82	184	62
62	162	82

## Sheet: S2B, 2C, 2D, 2E, and 2G Fig
S2B. branch number
Col-0	bud1	mkk7
39	52	15
30	76	22
34	88	16
26	44	39
26	60	26
40	99	23
31	64	12
27	54	15
24	49	24
35	72	9
22	75	14
24	80	24
27	81	18
32	88	35
39	51	20
S2C. plant height (cm)
Col-0	mkk7
5.24	6.51
6.05	8.98
6.29	11.71
6.39	11.01
7.32	11.71
7.4	12.84
9.21	14.21
9.63	14.41
10.41	14.52
13.19	14.52
13.86	14.95
15.4	15.84
15.72	16.82
15.86	17.55
16.48	18.09
17.52	19.2
S2D. lateral root number
Col-0	bud1	mkk7
11	4	12
10	4	20
5	9	11
9	6	13
13	4	12
8	3	12
13	2	9
8	2	15
5	6	16
10	6	14
11	5	16
4	10	21
8	7	7
7	3	26
6	6	14
10	9	18
10	5	12
5	9	15
14	6	12
12	3	13
12	6	13
9	3	14
14	8	13
11	4	13
7	3	13
7	5	17
10	4	13
8	3	15
11	6	12
10	8	12
10	6	12
9	10	15
6	3	19
11	7	20
10	5	18
12	8	14
14	7	15
10	9	19
S2E. polar auxin transport (cpm)
Col-0	bud1	mkk7
173	131	378
198	148	357
298	143	368
308	133	423
173	151	354
304	139	321
S2G. hypocotyl length (mm)
20 ºC				29 ºC
Col	bud1	mkk7		Col	bud1	mkk7
1.89867	1.55467	1.78085		11.9407	4.37226	12.1834
1.38493	1.51607	1.87719		11.4862	4.16515	14.4806
1.9767	1.80856	1.53167		14.3428	3.77704	15.3517
1.83863	1.62456	1.51081		12.5935	5.33541	13.061
1.82063	1.23556	1.18622		13.6898	5.58222	13.7824
1.78052	1.29363	0.706185		13.2349	4.15285	14.247
1.64767	1.85515	1.64156		12.753	5.64348	13.3962
1.82867	1.43144	1.89015		11.359	3.55726	15.9612
1.79659	1.43552	1.65507		10.3757	4.68304	14.7674
1.62607	1.73367	2.09311		12.0741	4.39533	12.7079
2.03504	1.45426	1.51344		10.113	4.55633	12.4343
1.973	1.71015	1.42889		11.761	4.01811	15.7087
1.31237	1.66093	1.49726		13.8821	3.90719	12.634
1.93604	1.45533	2.08344		9.34911	4.05207	13.5997
1.76574	1.88448	1.31978		12.8813	4.4513	15.2883
1.41085	1.62381	1.99893		11.1139	4.16693	15.3694
2.02711	1.51989	1.47011		9.76456	4.92293	14.9253
1.47593	1.80263	1.3363		12.8088	4.46552	16.0148
1.5837	1.78889	1.3827		15.2914	5.28604	15.0144
1.6163	1.581	1.64841		12.3533	4.72633	14.3741
1.507	1.74593	1.93319		13.3842	4.47459	12.703
1.17719	1.7307	1.77811		12.6698	4.59496	14.7174
0.89437	2.45256			12.4296	4.20567	14.4503
	1.67119			13.8866	3.82548	15.1227
				12.1486	4.58274	15.5324
				11.2116	3.6063	14.1359
				12.4963	4.67367	12.2942
				7.80389	4.09519	13.1089
				11.7941	3.21141	12.8766
				10.6906	4.67137	9.77026
				12.2243	3.64793	13.0393
				11.4159	4.41967	10.8059
				10.8187	5.228	13.463
				13.5702	3.9673	9.78822
				10.4366	4.73726	13.6194
				9.21159	3.93707	12.0215
				10.5209	3.37037	13.6663
				11.3096	3.6247	11.7213
				11.4721	4.2867	13.8343
				11.5734	3.87111	14.0068
				10.8239	4.05419	13.0372
				12.3975	4.33585	14.8169
				11.5097	3.99056	12.7431
				9.99596	4.00489	13.6062
					5.16919	14.731
					4.97222
					4.04367
					4.90359
					3.52837

## Sheet: S12B Fig
S12B branch number
Col-0	35S::PIN1-GFPS337D#2	35S::PIN1-GFPS337D#3	35S::PIN1-GFPS337D#4
11	22	41	53
14	25	34	36
12	17	34	64
6	24	21	32
6	33	21	37
12	42	27	41
8	18	17	27
6	32	24	28
8	23	34	20
13	19	35	26
21	20	27	23
13	26	28	27
16	18	27	37
15	26	43	39
6	18	24	41
8	19	31	25
5	23	33	29
6	26	32
9	27
5	23

## Sheet: S14D Fig
S14D hypocotyl length (mm)
20 ºC				29 ºC
35S::PINWT	35S::PIN1S337A	35S::PIN1S337D		35S::PIN1WT	35S::PIN1S337A	35S::PIN1S337D
2.53568	2.29491	1.51932		14.0038	14.4298	13.7035
3.20327	2.49141	2.04759		15.217	11.2838	13.8099
1.28605	3.13282	1.73936		11.8588	12.0055	12.7339
2.28586	2.49223	1.91259		13.9868	11.767	19.0244
2.60186	2.17909	2.14614		12.9953	11.7569	12.1194
2.25091	2.54564	2.25182		12.8379	16.1364	18.3053
1.82173	2.79777	2.23664		12.2415	12.203	15.3538
1.81436	1.69709	2.60423		13.6495	11.9525	14.5001
1.97323	2.74814	2.54677		14.3183	12.0689	12.8118
2.10432	1.68014	1.961		15.0069	11.2119	14.8948
2.11377	2.15923	2.38905		12.103	12.864	13.8493
1.51064	2.27782	1.56291		12.5515	13.0455	15.4096
2.11414	1.94182	2.00668		10.8355	10.359	13.8547
1.98809	2.33018	2.00668		10.8348	10.0198	15.121
2.24127	1.99959	2.14073		14.1697	13.9803	13.9143
2.13986	1.67459	1.94582				12.4505
2.34191	2.54677	1.57409				14.1174
2.25368	2.13973	1.77518				14.4179
1.77827	2.61036	1.56355				10.8958
1.97309	1.75236	1.71782				12.1917
2.15991	1.80105	2.11364
2.61405	2.60423	2.21905
3.04191	2.20745	1.97936
1.70514	2.43095	2.55932
2.88432	1.99959	2.05805
1.8715	1.66282	2.00736
		1.89877
		2.05514
		1.93382
		1.97777
		2.33164

## Sheet: S15 Fig
S15 qPCR
Well	Fluor	Target	Sample	Cq	Cq Mean	Cq Std. Dev
A10	SYBR	ACT2	Col-0	29.43	29.25	0.153
B10	SYBR	ACT2	Col-0	29.17
C10	SYBR	ACT2	Col-0	29.15
A12	SYBR	ACT2	bud1	29.29	29.16	0.167
B12	SYBR	ACT2	bud1	28.97
C12	SYBR	ACT2	bud1	29.21
A02	SYBR	ACT2	35S::PIN1S337A/bud1	29.52	29.33	0.167
B02	SYBR	ACT2	35S::PIN1S337A/bud1	29.22
C02	SYBR	ACT2	35S::PIN1S337A/bud1	29.25
D10	SYBR	MKK7	Col-0	32.6	32.64	0.037
E10	SYBR	MKK7	Col-0	32.67
F10	SYBR	MKK7	Col-0	32.65
D12	SYBR	MKK7	bud1	25.53	25.53	0.115
E12	SYBR	MKK7	bud1	25.65
F12	SYBR	MKK7	bud1	25.42
D02	SYBR	MKK7	35S::PIN1S337A/bud1	25.56	25.65	0.088
E02	SYBR	MKK7	35S::PIN1S337A/bud1	25.73
F02	SYBR	MKK7	35S::PIN1S337A/bud1	25.66
Gene Expression-Bar Chart Data
Target	Sample	Ctrl	Relative Quantity	Relative quantity SEM	Corrected Relative quantity SEM	Cq SEM
ACT2	Col-0	*	1	0.06127	0.06127	0.0884
ACT2	bud1		1.06506	0.07127	0.07127	0.09654
ACT2	35S::PIN1S337A/bud1		0.94606	0.06335	0.06335	0.0966
MKK7	Col-0	*	1	0.01488	0.01488	0.02147
MKK7	bud1		138.043	6.36827	6.36827	0.06656
MKK7	35S::PIN1S337A/bud1		126.826	4.47974	4.47974	0.05096
